# Supplementary material for: Diagnosis of visceral and cutaneous leishmaniasis using loop-mediated isothermal amplification (LAMP) protocols: a systematic review and meta-analysis
Source: Parasit Vectors. 2022 Jan 24;15:34. doi: 10.1186/s13071-021-05133-2 (PMC8785018; doi:10.1186/s13071-021-05133-2)
Supplement: Supplementary file 2 — Additional file 2: Table S1. Datasets of included studies addressing the diagnosis of leishmaniasis in humans and animals. [file 13071_2021_5133_MOESM2_ESM.xlsx]

## Sheet: Humans
Additional file 2: Table S1. Datasets of included studies addressing the diagnosis of leishmaniasis in humans and animals.
a) Humans
Author & year	Dataset	Disease	Sample type	Target gene for primers	Country of origin of included patients	Reference standard	Study participants (diagnosis of VL)	Study participants (diagnosis of CL)	Study participants (diagnosis of PKDL)	Number of samples	True positives	True negatives	False positives	False negatives	Sens	95 L	95 H	Spec	95 L	95 H	Additional Comments
Adams et al., 2018	1	VL	Whole blood	18S rDNA, kDNA	Ethiopia	Microscopy (BMA or SA)	50			50	24	24	0	2	0.92	0.75	0.99	1	0.86	1
	2		PBMC							50	23	23	1	3	0.88	0.7	0.98	0.96	0.79	1
	3		Buffy coat							50	24	23	1	2	0.92	0.75	0.99	0.96	0.79	1
Chaouch et al., 2019	4	CL	Skin lesion aspirates	cpb	Tunisia	qPCR		72		72	42	22	0	8	0.84	0.71	0.93	1	0.92	1
	5					PCR				72	27	30	15	0	1	0.87	1	0.67	0.51	0.8
	60					Microscopy				72	37	24	5	6	0.86	0.72	0.95	0.83	0.64	0.94
Leon et al., 2018	6	CL	Lysed tissue of microscopy slides	18S rRNA	Colombia	Microscopy		50		50	36	10	4	0	1	0.9	1	0.71	0.42	0.92
	7					qPCR				50	39	10	1	0	1	0.91	1	0.91	0.59	1
Dixit et al., 2018	8	VL	Blood	kDNA	India	Microscopy (BMA or SA)	267			267	176	85	3	3	0.98	0.95	1	0.97	0.9	0.99
	9									182	127	51	2	2	0.98	0.95	1	0.96	0.87	1
	10									85	49	34	1	1	0.98	0.89	1	0.97	0.85	1
	11					qPCR				97	15	80	0	2	0.88	0.64	0.99	1	0.95	1
	12					Microscopy				75	52	20	0	3	0.95	0.85	0.99	1	0.83	1
	13					qPCR + Microscopy				172	67	100	0	5	0.93	0.85	0.98	1	0.96	1
Ibarra-Meneses et al., 2018	14	VL	Aspirates (bone marrow)	18S rRNA, kDNA	Origin not specified	Culture microscopy (of BMA)	10			5	3	2	0	0	1	0.29	1	1	0.16	1
	15									5	2	1	1	0	1	0.16	1	0.5	0.01	0.99
	16		Blood							5	3	2	0	0	1	0.29	1	1	0.16	1
	17									5	3	1	1	0	1	0.29	1	0.5	0.01	0.99
	18		BMA			LnPCR / qPCR				5	3	2	0	0	1	0.29	1	1	0.16	1
	19									5	2	1	1	0	1	0.16	1	0.5	0.01	0.99	One sample was classified as "unidentifiable"
	20		Blood							5	3	2	0	0	1	0.29	1	1	0.16	1
	21									5	2	1	1	0	1	0.16	1	0.5	0.01	0.99	One sample was classified as "unidentifiable"
Mukthar et al., 2018	22	VL	Lymph node aspirates / Blood	18S rRNA, kDNA	Sudan	Microscopy (LNA)	185			185	82	100	1	2	0.98	0.92	1	0.99	0.95	1
	23									185	84	100	1	0	1	0.96	1	0.99	0.95	1
	24		buffy coat							185	80	100	1	4	0.95	0.88	0.99	0.99	0.95	1
	25									185	82	100	1	2	0.98	0.92	1	0.99	0.95	1
Verma et al., 2017	26	VL	Blood	kDNA	India	qPCR	142	34	91	142	64	76	0	2	0.97	0.89	1	1	0.95	1	Includes a number of samples already included in Verma et al. (2013). The total amount of study participants consists of 66 VL cases (where it is assumed that of some patients BMA and blood was collected), and 76 controls for VL, 10 confirmed CL cases and 24 CL controls. For the calculation controls were assigned to the respective disease (VL/CL/PKDL) based on the sample type (blood for VL and ti…
	27	VL	Bone Marrow aspirates							15	15	0	0	0	1	0.78	1	1	0.86	1
	28	PDKL	Tissue Biopsy							91	65	24	0	2	0.97	0.9	1	1	0.86	1
	29	CL	Tissue Biopsy							34	8	24	0	2	0.8	0.44	0.97	1	0.86	1
	30	VL	Blood							20	2	18	0	0	1	0.16	1	1	0.81	1
	31	PDKL	Tissue biopsy							21	2	19	0	0	1	0.16	1	1	0.82	1
Abbasi et al., 2016	32	VL	Finger prick blood	ITS1	Ethiopia	qRT-kDNA-PCR	44			44	3	32	3	6	0.33	0.07	0.7	0.91	0.77	0.98
	33									44	7	23	12	2	0.78	0.4	0.97	0.66	0.48	0.81
	34			L151						44	5	27	8	4	0.56	0.21	0.86	0.77	0.6	0.9
Ghasemian et al., 2014	35	VL	Blood / BMA	kDNA	Iran	nested PCR	77			77	42	30	2	3	0.93	0.82	0.99	0.94	0.79	0.99	Among the 40 controls mentioned in the publication, 30 are included in the dataset as a negative diagnosic test (DAT) was conducted for these samples. In addition, the values presented in the discussion of the study refers also to 30 control samples.
Verma et al., 2013	36	VL	Blood	kDNA	India	PCR / qPCR	99			99	53	43	1	2	0.96	0.87	1	0.98	0.88	1	The total amount of study participants consists of 55 VL cases (from some patients, blood and BMA was collected), and 55 controls for VL, 62 cases for PKDL and 24 controls. For the calculation controls were assigned to the respective disease (VL/PKDL) based on the sample type (blood for VL and tissue biopsy for PKDL). One PKDL sample was classified as "ND" for microscopy.
	37		BMA							15	12	0	3	0	1	0.74	1	0.89	0.71	0.98
	38		Blood / BMA			Microscopy (BMA)				94	30	46	18	0	1	0.88	1	0.72	0.59	0.82
	39		BMA							39	8	24	7	0	1	0.63	1	0.77	0.59	0.9
	40	PDKL	Tissue biopsy			qPCR			86	86	60	24	0	2	0.97	0.89	1	1	0.86	1
	41					Microscopy				85	37	26	22	0	1	0.91	1	0.54	0.39	0.69
Khan et al., 2012	42	VL	Microscopy: Splenic aspiration smear, buffy coat	kDNA	Bangladesh	Microscopy (SA)	176			176	68	101	0	7	0.91	0.82	0.96	1	0.96	1
	43		Buffy coat			Nested PCR				176	66	102	2	6	0.92	0.83	0.97	0.98	0.93	1
Adams et al., 2010	44	VL	Blood, BMA, LMA	18S rRNA	Sudan	Microscopy (BMA OR LNA)	80	17		80	25	49	1	5	0.83	0.65	0.94	0.98	0.89	1	The total amount of study participants consists of 30 VL cases and 50 controls who are added for the datasets.
	45					qRT-PCR				80	25	51	1	3	0.89	0.72	0.98	0.98	0.9	1
	46	CL	Skin biopsies		Suriname	qPCR				43	42	n/a	n/a	1	0.98	0.88	1	NaN	0	1	The total amount of study participants is 17, for some participants additional samples were taken during follow-up.
Takagi et al., 2009	47	VL	Blood	kDNA	Bangladesh	Spleen biopsy (SA)	10			10	8	n/a	n/a	2	0.8	0.44	0.97	NaN	0	1
	48					PCR				10	7	2	1	0	1	0.59	1	0.67	0.09	0.99
	49					Nested PCR				10	8	2	0	0	1	0.63	1	1	0.16	1
Vink et al., 2018	50	CL	Dental broach, lesion scrap material	18S rRNA, kDNA	Afghanistan	Composite (Microscopy and PCR)		274		274	225	12	5	32	0.88	0.83	0.91	0.71	0.44	0.9	A composite reference standard was used and experiments were conducted in Kabul, Afghanistan.
	51									274	237	16	1	20	0.92	0.88	0.95	0.94	0.71	1	A composite reference standard was used and experiments were conducted in Amsterdam, the Netherlands.
	56	CL	Dental broach, lesion scrap material	18S rRNA, kDNA	Afghanistan	PCR				274	237	21	1	15	0.94	0.9	0.97	0.95	0.77	1	Experiments were conducted in Amsterdam, the Netherlands.
	80	CL	Dental broach, lesion scrap material	18S rRNA, kDNA	Afghanistan	Microscopy				274	186	22	48	18	0.91	0.86	0.95	0.31	0.21	0.44	RT-LAMP (HPRO)
	81									274	183	23	47	21	0.9	0.85	0.94	0.33	0.22	0.45	UV-LAMP (HPRO)
Schallig et al., 2019	52	CL	Lesion scrap material, dental broach	18S rRNA, kDNA	Suriname	Microscopy		93		93	67	6	8	12	0.85	0.75	0.92	0.43	0.18	0.71
	53					qPCR				93	74	11	1	7	0.93	0.85	0.97	1	0.69	1
	54					Microscopy				92	70	6	7	9	0.96	0.89	0.99	0.46	0.19	0.75
	55					qPCR				92	77	14	0	1	0.99	0.93	1	1	0.77	1
Kothalawala et al., 2016	57	CL	Slit skin scrapings and/or lesion aspirates	kDNA	Sri Lanka	Culture microscopy		31		31	19	8	0	4	0.83	0.61	0.95	1	0.63	1
	58					Nested PCR				31	19	8	0	4	0.83	0.61	0.95	1	0.63	1
Itoh and Takagi, 2011	59	VL	Blood	kDNA	n.D.	Spleen biopsy	60			60	52	n/a	n/a	8	0.87	0.75	0.94	NaN	0	1
Saki et al., 2019	61	CL	Skin aspirates	18S rRNA	Iran	Microscopy		75		75	75	n/a	n/a	0	1	0.95	1	NaN	0	1
	62					lnPCR				75	75	n/a	n/a	0	1	0.95	1	NaN	0	1
Thita et al., 2019	63	VL	Buffy coat	18S rRNA	Thailand	PCR	33			33	10	22	0	1	0.91	0.59	1	1	0.85	1
de Avelar et al., 2019	64	VL	Blood	K26	Brazil	Microscopy (BMA / culture BMA)	219			219	112	103	2	2	0.98	0.94	1	0.98	0.93	1
	65					PCR				219	112	103	2	2	0.98	0.94	1	0.98	0.93	1
Sriworarat et al., 2015	66	CL	Blood	18s rRNA	Thailand	Microscopy		2		2	1	n/a		1	0.5	0.01	0.99	NaN	0	1	Of the two study participants who are HIV positive, one is classified as a CL case and the other one as both a CL and VL case with overlapping clinical manifestations.
	67		Saliva							2	2			0	1	0.16	1	NaN	0	1
	68		Tissue biopsy							1	1			0	1	0.02	1	NaN	0	1
	69	VL	Blood				1			1	1			0	1	0.02	1	NaN	0	1
	70		Saliva							1	1			0	1	0.02	1	NaN	0	1
	71		Bone marrow aspirates							1	1			0	1	0.16	1	NaN	0	1
	72	n/a	Control			n.D.				1	n/a	1	0	n/a	NaN	0	1	1	0.02	1
	73	CL	Saliva			qPCR				2	2	n/a		0	1	0.16	1	NaN	0	1
	74		Tissue biopsy							1	1			0	1	0.02	1	NaN	0	1
	75	VL	Saliva							1	1			0	1	0.02	1	NaN	0	1
	76		BMA							1	1			0	1	0.02	1	NaN	0	1
Imai et al., 2017	77	CL	Skin swab	18S rRNA	Syria	Microscopy		2		1	1	n/a		0	1	0.02	1	NaN	0	1
	78					PCR				1	1			0	1	0.02	1	NaN	0	1
	79				Japan / Venezuela					1	1			0	1	0.02	1	NaN	0	1
							1453	650	177	6159
					Total:	2255

## Sheet: Animals
Additional file 2: Table S1. Datasets of included studies addressing the diagnosis of leishmaniasis in humans and animals.
b) Animals
Author & year	Disease	Animal species	Sample type	Reference standard	Dataset	Number of samples	True positives	True negatives	False positives	False negatives	Sens	95 L	95 H	Spec	95 L	95 H
Celeste et al., 2019	CL	Mesocricetus auratus	Skin samples	PCR-RFLP	I	22	16	4	0	2	0.89	0.65	0.99	1	40	100
				qPCR	II	9	7	1	1	0	1	0.59	1	0.5	0.01	0.99
Gao et al., 2015	CL & VL	Canis familiaris	Swabs	Microscopy	III	111	12	43	56	0	1	0.74	1	0.43	0.33	0.54
				PCR	IV	144	66	75	3	0	1	0.95	1	0.91	0.77	0.98
Chaouch et al., 2013	CL & VL	Canis familiaris	WB	Microscopy	V	75	19	32	8	16	0.54	0.37	0.71	0.8	0.64	0.91
				PCR (CPB)	VI	75	15	43	12	5	0.75	0.51	0.91	0.78	0.65	0.88
				PCR (CPB)	VII	75	14	38	18	5	0.74	0.49	0.91	0.77	0.54	0.8
				Microscopy	VIII	75	23	31	9	12	0.68	0.49	0.83	0.77	0.61	0.89
Alam et al., 2011	VL	Bos indicus	WB	qPCR	IX	11	0	11	0	0	NaN	0	1	1	0.72	1
Maurelli et al., 2020	CL & VL	Canis familiaris	LNA	qPCR	X	60	24	30	2	4	0.86	0.67	0.96	0.94	0.79	0.99
			WB	qPCR	XI	60	0	57	0	3	0	0	0.71	1	0.94	1
			Swabs	qPCR	XII	60	10	47	2	1	0.91	0.59	1	0.96	0.86	1
